# Supplementary material for: Evolution from Monolayers to Two-Dimensional Heterostructures for Enhanced Hydrogen Evolution Reaction: A Theoretical Study
Source: Molecules. 2026 Jun 21;31(12):2176. doi: 10.3390/molecules31122176 (PMC13304594; doi:10.3390/molecules31122176)
Supplement: Supplementary file 1 [file molecules-31-02176-s001.zip]

Archive with 1 entries (1 files):
- molecules-4377195-supplementary.pdf
